# Supplementary material for: Trained immunity of intestinal tuft cells during infancy enhances host defense against enteroviral infections in mice
Source: EMBO Mol Med. 2024 Sep 11;16(10):2516–38. doi: 10.1038/s44321-024-00128-9 (PMC11479266; doi:10.1038/s44321-024-00128-9)
Supplement: Supplementary file 3 — Source data Fig. 1 [file 44321_2024_128_MOESM3_ESM.zip]

Archive with 87 entries (58 files):
- EMM-2023-19008-V2-figure 1/EMM-2023-19008-V2-figure 1/
- EMM-2023-19008-V2-figure 1/EMM-2023-19008-V2-figure 1/figure 1B/
- EMM-2023-19008-V2-figure 1/EMM-2023-19008-V2-figure 1/figure 1B/figure 1B.xlsx
- EMM-2023-19008-V2-figure 1/EMM-2023-19008-V2-figure 1/figure 1C/
- EMM-2023-19008-V2-figure 1/EMM-2023-19008-V2-figure 1/figure 1C/figure 1C.xlsx
- EMM-2023-19008-V2-figure 1/EMM-2023-19008-V2-figure 1/figure 1D IF/
- EMM-2023-19008-V2-figure 1/EMM-2023-19008-V2-figure 1/figure 1D IF/EV71-Infected/
- EMM-2023-19008-V2-figure 1/EMM-2023-19008-V2-figure 1/figure 1D IF/EV71-Infected/14dpi/
- EMM-2023-19008-V2-figure 1/EMM-2023-19008-V2-figure 1/figure 1D IF/EV71-Infected/14dpi/EV71 14dpi DCALK1 594-20x1-3_0001.tif.╥╤╙├frames/
- EMM-2023-19008-V2-figure 1/EMM-2023-19008-V2-figure 1/figure 1D IF/EV71-Infected/14dpi/EV71 14dpi DCALK1 594-20x1-3_0001.tif.╥╤╙├frames/14dpi DCALK1 594-20x1-3_0001_C001T001.tif
- EMM-2023-19008-V2-figure 1/EMM-2023-19008-V2-figure 1/figure 1D IF/EV71-Infected/14dpi/EV71 14dpi DCALK1 594-20x1-3_0001.tif.╥╤╙├frames/14dpi DCALK1 594-20x1-3_0001_C002T001.tif
- EMM-2023-19008-V2-figure 1/EMM-2023-19008-V2-figure 1/figure 1D IF/EV71-Infected/14dpi/EV71 14dpi DCALK1 594-20x1-3_0001.tif.╥╤╙├frames/14dpi DCALK1 594-20x1-3_0001_C003T001.tif
- EMM-2023-19008-V2-figure 1/EMM-2023-19008-V2-figure 1/figure 1D IF/EV71-Infected/14dpi/EV71 14dpi DCALK1 594-20x1-3_0001.tif.╥╤╙├frames/14dpi DCALK1 594-20x1-3_0001_T001.tif
- EMM-2023-19008-V2-figure 1/EMM-2023-19008-V2-figure 1/figure 1D IF/EV71-Infected/3dpi/
- EMM-2023-19008-V2-figure 1/EMM-2023-19008-V2-figure 1/figure 1D IF/EV71-Infected/3dpi/3dpi DCALK1 594-20x1-1_0001_C001T001.tif
- EMM-2023-19008-V2-figure 1/EMM-2023-19008-V2-figure 1/figure 1D IF/EV71-Infected/3dpi/3dpi DCALK1 594-20x1-1_0001_C002T001.tif
- EMM-2023-19008-V2-figure 1/EMM-2023-19008-V2-figure 1/figure 1D IF/EV71-Infected/3dpi/3dpi DCALK1 594-20x1-1_0001_C003T001.tif
- EMM-2023-19008-V2-figure 1/EMM-2023-19008-V2-figure 1/figure 1D IF/EV71-Infected/3dpi/3dpi DCALK1 594-20x1-1_0001_T001.tif
- EMM-2023-19008-V2-figure 1/EMM-2023-19008-V2-figure 1/figure 1D IF/EV71-Infected/5dpi/
- EMM-2023-19008-V2-figure 1/EMM-2023-19008-V2-figure 1/figure 1D IF/EV71-Infected/5dpi/EV71  5dpi DCALK1 594-20x1-1.tif.╥╤╙├frames/
- EMM-2023-19008-V2-figure 1/EMM-2023-19008-V2-figure 1/figure 1D IF/EV71-Infected/5dpi/EV71  5dpi DCALK1 594-20x1-1.tif.╥╤╙├frames/5dpi DCALK1 594-20x1-1_C001T001.tif
- EMM-2023-19008-V2-figure 1/EMM-2023-19008-V2-figure 1/figure 1D IF/EV71-Infected/5dpi/EV71  5dpi DCALK1 594-20x1-1.tif.╥╤╙├frames/5dpi DCALK1 594-20x1-1_C002T001.tif
- EMM-2023-19008-V2-figure 1/EMM-2023-19008-V2-figure 1/figure 1D IF/EV71-Infected/5dpi/EV71  5dpi DCALK1 594-20x1-1.tif.╥╤╙├frames/5dpi DCALK1 594-20x1-1_C003T001.tif
- EMM-2023-19008-V2-figure 1/EMM-2023-19008-V2-figure 1/figure 1D IF/EV71-Infected/5dpi/EV71  5dpi DCALK1 594-20x1-1.tif.╥╤╙├frames/5dpi DCALK1 594-20x1-1_T001.tif
- EMM-2023-19008-V2-figure 1/EMM-2023-19008-V2-figure 1/figure 1D IF/EV71-Infected/7dpi/
- EMM-2023-19008-V2-figure 1/EMM-2023-19008-V2-figure 1/figure 1D IF/EV71-Infected/7dpi/7dpi DCALK1 594-20x1-2.tif. ╥╤╙├frames/
- EMM-2023-19008-V2-figure 1/EMM-2023-19008-V2-figure 1/figure 1D IF/EV71-Infected/7dpi/7dpi DCALK1 594-20x1-2.tif. ╥╤╙├frames/7dpi DCALK1 594-20x1-2_C001T001.tif
- EMM-2023-19008-V2-figure 1/EMM-2023-19008-V2-figure 1/figure 1D IF/EV71-Infected/7dpi/7dpi DCALK1 594-20x1-2.tif. ╥╤╙├frames/7dpi DCALK1 594-20x1-2_C002T001.tif
- EMM-2023-19008-V2-figure 1/EMM-2023-19008-V2-figure 1/figure 1D IF/EV71-Infected/7dpi/7dpi DCALK1 594-20x1-2.tif. ╥╤╙├frames/7dpi DCALK1 594-20x1-2_C003T001.tif
- EMM-2023-19008-V2-figure 1/EMM-2023-19008-V2-figure 1/figure 1D IF/EV71-Infected/7dpi/7dpi DCALK1 594-20x1-2.tif. ╥╤╙├frames/7dpi DCALK1 594-20x1-2_T001.tif
- EMM-2023-19008-V2-figure 1/EMM-2023-19008-V2-figure 1/figure 1D IF/PBS/
- EMM-2023-19008-V2-figure 1/EMM-2023-19008-V2-figure 1/figure 1D IF/PBS/14dpi/
- EMM-2023-19008-V2-figure 1/EMM-2023-19008-V2-figure 1/figure 1D IF/PBS/14dpi/PBS 14dpi DCALK1 594-20x1-1.tif.╥╤╙├frames/
- EMM-2023-19008-V2-figure 1/EMM-2023-19008-V2-figure 1/figure 1D IF/PBS/14dpi/PBS 14dpi DCALK1 594-20x1-1.tif.╥╤╙├frames/PBS 14dpi  DCALK1 594-20x1-1_C001T001.tif
- EMM-2023-19008-V2-figure 1/EMM-2023-19008-V2-figure 1/figure 1D IF/PBS/14dpi/PBS 14dpi DCALK1 594-20x1-1.tif.╥╤╙├frames/PBS 14dpi DCALK1 594-20x1-1_C002T001.tif
- EMM-2023-19008-V2-figure 1/EMM-2023-19008-V2-figure 1/figure 1D IF/PBS/14dpi/PBS 14dpi DCALK1 594-20x1-1.tif.╥╤╙├frames/PBS 14dpi DCALK1 594-20x1-1_T001.tif
- EMM-2023-19008-V2-figure 1/EMM-2023-19008-V2-figure 1/figure 1D IF/PBS/14dpi/PBS 14dpi DCALK1 594-20x1-1.tif.╥╤╙├frames/PBS14dpi DCALK1 594-20x1-1_C003T001.tif
- EMM-2023-19008-V2-figure 1/EMM-2023-19008-V2-figure 1/figure 1D IF/PBS/3dpi/
- EMM-2023-19008-V2-figure 1/EMM-2023-19008-V2-figure 1/figure 1D IF/PBS/3dpi/PBS 3dpi DCALK1 594-20x1-1.tif.╥╤╙├frames/
- EMM-2023-19008-V2-figure 1/EMM-2023-19008-V2-figure 1/figure 1D IF/PBS/3dpi/PBS 3dpi DCALK1 594-20x1-1.tif.╥╤╙├frames/3dpi DCALK1 594-20x1-1_C001T001.tif
- EMM-2023-19008-V2-figure 1/EMM-2023-19008-V2-figure 1/figure 1D IF/PBS/3dpi/PBS 3dpi DCALK1 594-20x1-1.tif.╥╤╙├frames/3dpi DCALK1 594-20x1-1_C002T001.tif
- EMM-2023-19008-V2-figure 1/EMM-2023-19008-V2-figure 1/figure 1D IF/PBS/3dpi/PBS 3dpi DCALK1 594-20x1-1.tif.╥╤╙├frames/3dpi DCALK1 594-20x1-1_C003T001.tif
- EMM-2023-19008-V2-figure 1/EMM-2023-19008-V2-figure 1/figure 1D IF/PBS/3dpi/PBS 3dpi DCALK1 594-20x1-1.tif.╥╤╙├frames/3dpi DCALK1 594-20x1-1_T001.tif
- EMM-2023-19008-V2-figure 1/EMM-2023-19008-V2-figure 1/figure 1D IF/PBS/5dpi/
- EMM-2023-19008-V2-figure 1/EMM-2023-19008-V2-figure 1/figure 1D IF/PBS/5dpi/PBS 5dpi DCALK1 594-20x1-3.tif.╥╤╙├frames/
- EMM-2023-19008-V2-figure 1/EMM-2023-19008-V2-figure 1/figure 1D IF/PBS/5dpi/PBS 5dpi DCALK1 594-20x1-3.tif.╥╤╙├frames/2 IL-25  0 ug DCALK1 594-20x1-3_C001T001.tif
- EMM-2023-19008-V2-figure 1/EMM-2023-19008-V2-figure 1/figure 1D IF/PBS/5dpi/PBS 5dpi DCALK1 594-20x1-3.tif.╥╤╙├frames/2 IL-25  0 ug DCALK1 594-20x1-3_C002T001.tif
- EMM-2023-19008-V2-figure 1/EMM-2023-19008-V2-figure 1/figure 1D IF/PBS/5dpi/PBS 5dpi DCALK1 594-20x1-3.tif.╥╤╙├frames/2 IL-25  0 ug DCALK1 594-20x1-3_C003T001.tif
- EMM-2023-19008-V2-figure 1/EMM-2023-19008-V2-figure 1/figure 1D IF/PBS/5dpi/PBS 5dpi DCALK1 594-20x1-3.tif.╥╤╙├frames/2 IL-25  0 ug DCALK1 594-20x1-3_T001.tif
- EMM-2023-19008-V2-figure 1/EMM-2023-19008-V2-figure 1/figure 1D IF/PBS/7dpi/
- EMM-2023-19008-V2-figure 1/EMM-2023-19008-V2-figure 1/figure 1D IF/PBS/7dpi/PBS 7dpi DCALK1 594-20x1-1.tif.╥╤╙├frames/
- EMM-2023-19008-V2-figure 1/EMM-2023-19008-V2-figure 1/figure 1D IF/PBS/7dpi/PBS 7dpi DCALK1 594-20x1-1.tif.╥╤╙├frames/PBS 7dpi DCALK1 594-20x1-1_C001T001.tif
- EMM-2023-19008-V2-figure 1/EMM-2023-19008-V2-figure 1/figure 1D IF/PBS/7dpi/PBS 7dpi DCALK1 594-20x1-1.tif.╥╤╙├frames/PBS 7dpi DCALK1 594-20x1-1_C002T001.tif
- EMM-2023-19008-V2-figure 1/EMM-2023-19008-V2-figure 1/figure 1D IF/PBS/7dpi/PBS 7dpi DCALK1 594-20x1-1.tif.╥╤╙├frames/PBS 7dpi DCALK1 594-20x1-1_C003T001.tif
- EMM-2023-19008-V2-figure 1/EMM-2023-19008-V2-figure 1/figure 1D IF/PBS/7dpi/PBS 7dpi DCALK1 594-20x1-1.tif.╥╤╙├frames/PBS 7dpi DCALK1 594-20x1-1_T001.tif
- EMM-2023-19008-V2-figure 1/EMM-2023-19008-V2-figure 1/figure 1E/
- EMM-2023-19008-V2-figure 1/EMM-2023-19008-V2-figure 1/figure 1E/figure 1E.xlsx
- EMM-2023-19008-V2-figure 1/EMM-2023-19008-V2-figure 1/figure 1F IF/
- EMM-2023-19008-V2-figure 1/EMM-2023-19008-V2-figure 1/figure 1F IF/C57 01 ileum DCLK2594 TRPM5488-20x1-3.tif.frames ╥╤╙├/
- EMM-2023-19008-V2-figure 1/EMM-2023-19008-V2-figure 1/figure 1F IF/C57 01 ileum DCLK2594 TRPM5488-20x1-3.tif.frames ╥╤╙├/C57 01 ileum DCLK2594 TRPM5488-20x1-3.txt
- EMM-2023-19008-V2-figure 1/EMM-2023-19008-V2-figure 1/figure 1F IF/C57 01 ileum DCLK2594 TRPM5488-20x1-3.tif.frames ╥╤╙├/C57 01 ileum DCLK2594 TRPM5488-20x1-3_C001T001.tif
- EMM-2023-19008-V2-figure 1/EMM-2023-19008-V2-figure 1/figure 1F IF/C57 01 ileum DCLK2594 TRPM5488-20x1-3.tif.frames ╥╤╙├/C57 01 ileum DCLK2594 TRPM5488-20x1-3_C002T001.tif
- EMM-2023-19008-V2-figure 1/EMM-2023-19008-V2-figure 1/figure 1F IF/C57 01 ileum DCLK2594 TRPM5488-20x1-3.tif.frames ╥╤╙├/C57 01 ileum DCLK2594 TRPM5488-20x1-3_C003T001.tif
- EMM-2023-19008-V2-figure 1/EMM-2023-19008-V2-figure 1/figure 1F IF/C57 01 ileum DCLK2594 TRPM5488-20x1-3.tif.frames ╥╤╙├/C57 01 ileum DCLK2594 TRPM5488-20x1-3_T001.tif
- EMM-2023-19008-V2-figure 1/EMM-2023-19008-V2-figure 1/figure 1F IF/C57 01 ileum DCLK2594 TRPM5488-20x3-3.tif.frames ╥╤╙├/
- EMM-2023-19008-V2-figure 1/EMM-2023-19008-V2-figure 1/figure 1F IF/C57 01 ileum DCLK2594 TRPM5488-20x3-3.tif.frames ╥╤╙├/C57 01 ileum DCLK2594 TRPM5488-20x3-3.txt
- EMM-2023-19008-V2-figure 1/EMM-2023-19008-V2-figure 1/figure 1F IF/C57 01 ileum DCLK2594 TRPM5488-20x3-3.tif.frames ╥╤╙├/C57 01 ileum DCLK2594 TRPM5488-20x3-3_C001T001.tif
- EMM-2023-19008-V2-figure 1/EMM-2023-19008-V2-figure 1/figure 1F IF/C57 01 ileum DCLK2594 TRPM5488-20x3-3.tif.frames ╥╤╙├/C57 01 ileum DCLK2594 TRPM5488-20x3-3_C002T001.tif
- EMM-2023-19008-V2-figure 1/EMM-2023-19008-V2-figure 1/figure 1F IF/C57 01 ileum DCLK2594 TRPM5488-20x3-3.tif.frames ╥╤╙├/C57 01 ileum DCLK2594 TRPM5488-20x3-3_C003T001.tif
- EMM-2023-19008-V2-figure 1/EMM-2023-19008-V2-figure 1/figure 1F IF/C57 01 ileum DCLK2594 TRPM5488-20x3-3.tif.frames ╥╤╙├/C57 01 ileum DCLK2594 TRPM5488-20x3-3_T001.tif
- EMM-2023-19008-V2-figure 1/EMM-2023-19008-V2-figure 1/figure 1F IF/C57 IL-25 8 DCLK1 594 TRPM5 488-20x1-5.tif.frames ╥╤╙├/
- EMM-2023-19008-V2-figure 1/EMM-2023-19008-V2-figure 1/figure 1F IF/C57 IL-25 8 DCLK1 594 TRPM5 488-20x1-5.tif.frames ╥╤╙├/C57 IL-25 8 DCLK1 594 TRPM5 488-20x1-5.txt
- EMM-2023-19008-V2-figure 1/EMM-2023-19008-V2-figure 1/figure 1F IF/C57 IL-25 8 DCLK1 594 TRPM5 488-20x1-5.tif.frames ╥╤╙├/C57 IL-25 8 DCLK1 594 TRPM5 488-20x1-5_C001T001.tif
- EMM-2023-19008-V2-figure 1/EMM-2023-19008-V2-figure 1/figure 1F IF/C57 IL-25 8 DCLK1 594 TRPM5 488-20x1-5.tif.frames ╥╤╙├/C57 IL-25 8 DCLK1 594 TRPM5 488-20x1-5_C002T001.tif
- EMM-2023-19008-V2-figure 1/EMM-2023-19008-V2-figure 1/figure 1F IF/C57 IL-25 8 DCLK1 594 TRPM5 488-20x1-5.tif.frames ╥╤╙├/C57 IL-25 8 DCLK1 594 TRPM5 488-20x1-5_C003T001.tif
- EMM-2023-19008-V2-figure 1/EMM-2023-19008-V2-figure 1/figure 1F IF/C57 IL-25 8 DCLK1 594 TRPM5 488-20x1-5.tif.frames ╥╤╙├/C57 IL-25 8 DCLK1 594 TRPM5 488-20x1-5_T001.tif
- EMM-2023-19008-V2-figure 1/EMM-2023-19008-V2-figure 1/figure 1F IF/C57 IL-25 8 DCLK1 594 TRPM5 488-20x3-5.tif.frames ╥╤╙├/
- EMM-2023-19008-V2-figure 1/EMM-2023-19008-V2-figure 1/figure 1F IF/C57 IL-25 8 DCLK1 594 TRPM5 488-20x3-5.tif.frames ╥╤╙├/C57 IL-25 8 DCLK1 594 TRPM5 488-20x3-5.txt
- EMM-2023-19008-V2-figure 1/EMM-2023-19008-V2-figure 1/figure 1F IF/C57 IL-25 8 DCLK1 594 TRPM5 488-20x3-5.tif.frames ╥╤╙├/C57 IL-25 8 DCLK1 594 TRPM5 488-20x3-5_C001T001.tif
- EMM-2023-19008-V2-figure 1/EMM-2023-19008-V2-figure 1/figure 1F IF/C57 IL-25 8 DCLK1 594 TRPM5 488-20x3-5.tif.frames ╥╤╙├/C57 IL-25 8 DCLK1 594 TRPM5 488-20x3-5_C002T001.tif
- EMM-2023-19008-V2-figure 1/EMM-2023-19008-V2-figure 1/figure 1F IF/C57 IL-25 8 DCLK1 594 TRPM5 488-20x3-5.tif.frames ╥╤╙├/C57 IL-25 8 DCLK1 594 TRPM5 488-20x3-5_C003T001.tif
- EMM-2023-19008-V2-figure 1/EMM-2023-19008-V2-figure 1/figure 1F IF/C57 IL-25 8 DCLK1 594 TRPM5 488-20x3-5.tif.frames ╥╤╙├/C57 IL-25 8 DCLK1 594 TRPM5 488-20x3-5_T001.tif
- EMM-2023-19008-V2-figure 1/EMM-2023-19008-V2-figure 1/figure 1F IF/figure 1F.xlsx
- EMM-2023-19008-V2-figure 1/EMM-2023-19008-V2-figure 1/figure 1G IF/
- EMM-2023-19008-V2-figure 1/EMM-2023-19008-V2-figure 1/figure 1G IF/figure 1G.xlsx
- EMM-2023-19008-V2-figure 1/EMM-2023-19008-V2-figure 1/figure 1H/
- EMM-2023-19008-V2-figure 1/EMM-2023-19008-V2-figure 1/figure 1H/figure 1H.xlsx
