# Supplementary material for: Trained immunity of intestinal tuft cells during infancy enhances host defense against enteroviral infections in mice
Source: EMBO Mol Med. 2024 Sep 11;16(10):2516–38. doi: 10.1038/s44321-024-00128-9 (PMC11479266; doi:10.1038/s44321-024-00128-9)
Supplement: Supplementary file 3 — Source data Fig. 1 [file 44321_2024_128_MOESM3_ESM.zip › EMM-2023-19008-V2-figure 1/EMM-2023-19008-V2-figure 1/figure 1B/figure 1B.xlsx]

## Sheet: EMBO figure 1B QPCR
	PBS					EV71
Duodenum	1.06741	1.23075	0.753672	1	0.82	146.489	143.56	83.3764	100.2	86
Jejunum	1.18651	1.1276	0.738712	0.73	0.68	588.437	311.319	559.389	452	369.25
Ileum	1.36223	0.642068	1.1359	1	0.96	9138.03	8665.52	7797.14	7410	8613
