# Supplementary material for: Trained immunity of intestinal tuft cells during infancy enhances host defense against enteroviral infections in mice
Source: EMBO Mol Med. 2024 Sep 11;16(10):2516–38. doi: 10.1038/s44321-024-00128-9 (PMC11479266; doi:10.1038/s44321-024-00128-9)
Supplement: Supplementary file 3 — Source data Fig. 1 [file 44321_2024_128_MOESM3_ESM.zip › EMM-2023-19008-V2-figure 1/EMM-2023-19008-V2-figure 1/figure 1E/figure 1E.xlsx]

## Sheet: figue 1E
	PBS
3 dpi	1	0	1
5 dpi	1	0	3
7 dpi	2	0	1	1	0
14 dpi	2	1	0
	EV71-Infected
3 dpi	2	3	3
5 dpi	5	4	4
7 dpi	8	6	5	5	5
14 dpi	1	2	2
