# Supplementary material for: Trained immunity of intestinal tuft cells during infancy enhances host defense against enteroviral infections in mice
Source: EMBO Mol Med. 2024 Sep 11;16(10):2516–38. doi: 10.1038/s44321-024-00128-9 (PMC11479266; doi:10.1038/s44321-024-00128-9)
Supplement: Supplementary file 3 — Source data Fig. 1 [file 44321_2024_128_MOESM3_ESM.zip › EMM-2023-19008-V2-figure 1/EMM-2023-19008-V2-figure 1/figure 1F IF/C57 IL-25 8 DCLK1 594 TRPM5 488-20x3-5.tif.frames ╥╤╙├/C57 IL-25 8 DCLK1 594 TRPM5 488-20x3-5.txt]

[General]
Path	D:/2103/cdy 2023-09-05
Name	C57 IL-25 8 DCLK1 594 TRPM5 488-20x3-5.oir
Scan Mode	XY
Date	09/04/2023 03:12:22.021 PM
File Version	2.1.2.3
System Name	FV3000
System Version	2.3.2.169
[Dimensions]
X Dimension	2048, 0.0 - 212.132 [um], 0.104 [um/pixel]
Y Dimension	2048, 0.0 - 212.132 [um], 0.104 [um/pixel]
Channel Dimension	3 [Ch]
[Image]
Primary Dimensions	X * Y
Image Size	2048 * 2048 [pixel]
Image Size(Unit Converted)	212.132 [um] * 212.132 [um]
[Acquisition]
Objective Lens	UPLSAPO 20X
Objective Lens Mag.	20.0X
Objective Lens NA	0.75
Scan Device	Galvano
Scan Direction	Oneway
Sampling Speed	2.0 [us/pixel]
Sequential Mode	Line
Integration Type	Line
Integration Count	3
Region Mode	None
Find Mode	x1
Rotation	341.0 [deg]
Pan X	0.0 [um]
Pan Y	0.0 [um]
Zoom	x3.0
ADM	Empty
MirrorTurret 1	MIRROR
[Channel 1]
Channel Name	HSD1
Dye Name	DAPI
Emission WaveLength	461 [nm]
PMT Voltage	716 [V]
Excitation DM Name	DM405/488/561
C.A.	133 [um]
Bits/Pixel	12 [bits]
Laser Wavelength	405 [nm]
Laser Transmissivity	1.85 [%]*
AOTF/AOM Transmissivity	18.5 [%]
Laser ND Filter	10 [%]
Detection Wavelength	430 - 470 [nm]
[Channel 2]
Channel Name	HSD2
Dye Name	Alexa Fluor 488
Emission WaveLength	520 [nm]
PMT Voltage	675 [V]
Excitation DM Name	DM405/488/561
C.A.	133 [um]
Bits/Pixel	12 [bits]
Laser Wavelength	488 [nm]
Laser Transmissivity	1.67 [%]*
AOTF/AOM Transmissivity	16.7 [%]
Laser ND Filter	10 [%]
Detection Wavelength	500 - 540 [nm]
[Channel 3]
Channel Name	SD3
Dye Name	Alexa Fluor 594
Emission WaveLength	618 [nm]
PMT Voltage	879 [V]
Excitation DM Name	DM405/488/561
C.A.	133 [um]
Bits/Pixel	12 [bits]
Laser Wavelength	561 [nm]
Laser Transmissivity	1.54 [%]*
AOTF/AOM Transmissivity	15.4 [%]
Laser ND Filter	10 [%]
Detection Wavelength	570 - 670 [nm]
