# Supplementary material for: Trained immunity of intestinal tuft cells during infancy enhances host defense against enteroviral infections in mice
Source: EMBO Mol Med. 2024 Sep 11;16(10):2516–38. doi: 10.1038/s44321-024-00128-9 (PMC11479266; doi:10.1038/s44321-024-00128-9)
Supplement: Supplementary file 3 — Source data Fig. 1 [file 44321_2024_128_MOESM3_ESM.zip › EMM-2023-19008-V2-figure 1/EMM-2023-19008-V2-figure 1/figure 1H/figure 1H.xlsx]

## Sheet: figure1H
PBS	CVA16
1	6
1	6
0	4
1	3
0	2
