# Supplementary material for: Trained immunity of intestinal tuft cells during infancy enhances host defense against enteroviral infections in mice
Source: EMBO Mol Med. 2024 Sep 11;16(10):2516–38. doi: 10.1038/s44321-024-00128-9 (PMC11479266; doi:10.1038/s44321-024-00128-9)
Supplement: Supplementary file 4 — Source data Fig. 2 [file 44321_2024_128_MOESM4_ESM.zip]

Archive with 35 entries (23 files):
- EMM-2023-19008-V2-figure 2/figure 2A/
- EMM-2023-19008-V2-figure 2/figure 2A/figure 2A.xlsx
- EMM-2023-19008-V2-figure 2/Figure 2B/
- EMM-2023-19008-V2-figure 2/Figure 2B/figure 2B.xlsx
- EMM-2023-19008-V2-figure 2/figure 2C WB raw data/
- EMM-2023-19008-V2-figure 2/figure 2C WB raw data/figure 2C.pptx
- EMM-2023-19008-V2-figure 2/figure 2D WB raw data/
- EMM-2023-19008-V2-figure 2/figure 2D WB raw data/2021-01-25 2c.tif
- EMM-2023-19008-V2-figure 2/figure 2D WB raw data/2021-01-25 GAPDH NP.tif
- EMM-2023-19008-V2-figure 2/figure 2D WB raw data/20210125 IL25 m800 and GAPDH 680.tif
- EMM-2023-19008-V2-figure 2/figure 2D WB raw data/20210125 IL25 m800.tif
- EMM-2023-19008-V2-figure 2/figure 2D WB raw data/2021-01-25 IL-25.tif
- EMM-2023-19008-V2-figure 2/figure 2D WB raw data/figure 2D.pptx
- EMM-2023-19008-V2-figure 2/figure 2E WB raw data/
- EMM-2023-19008-V2-figure 2/figure 2E WB raw data/figure 2E.ppt
- EMM-2023-19008-V2-figure 2/figure 2F  WB raw data/
- EMM-2023-19008-V2-figure 2/figure 2F  WB raw data/2020-12-08  IL-25 antibody 800.tif
- EMM-2023-19008-V2-figure 2/figure 2F  WB raw data/2020-12-08 800 GAPDH heLa and 293T cell.tif
- EMM-2023-19008-V2-figure 2/figure 2F  WB raw data/2020-12-08 800 GAPDH NP.tif
- EMM-2023-19008-V2-figure 2/figure 2F  WB raw data/2020-12-08 HA-2C 800 GAPDH.tif
- EMM-2023-19008-V2-figure 2/figure 2F  WB raw data/202-12-08 GFP 680 293T cells YQ.tif
- EMM-2023-19008-V2-figure 2/figure 2F  WB raw data/800 GAPDH.tif
- EMM-2023-19008-V2-figure 2/figure 2F  WB raw data/figure 2F.pptx
- EMM-2023-19008-V2-figure 2/figure 2H/
- EMM-2023-19008-V2-figure 2/figure 2H/figure 2H.xlsx
- EMM-2023-19008-V2-figure 2/figure 2I/
- EMM-2023-19008-V2-figure 2/figure 2I/figure 2I.xlsx
- EMM-2023-19008-V2-figure 2/figure 2J/
- EMM-2023-19008-V2-figure 2/figure 2J/figure 2J.xlsx
- EMM-2023-19008-V2-figure 2/figure 2K/
- EMM-2023-19008-V2-figure 2/figure 2K/figure 2K.xlsx
- EMM-2023-19008-V2-figure 2/figure 2M/
- EMM-2023-19008-V2-figure 2/figure 2M/figure 2M.xlsx
- EMM-2023-19008-V2-figure 2/figure 2N/
- EMM-2023-19008-V2-figure 2/figure 2N/figure 2N.xlsx
