# Supplementary material for: Trained immunity of intestinal tuft cells during infancy enhances host defense against enteroviral infections in mice
Source: EMBO Mol Med. 2024 Sep 11;16(10):2516–38. doi: 10.1038/s44321-024-00128-9 (PMC11479266; doi:10.1038/s44321-024-00128-9)
Supplement: Supplementary file 4 — Source data Fig. 2 [file 44321_2024_128_MOESM4_ESM.zip › EMM-2023-19008-V2-figure 2/figure 2A/figure 2A.xlsx]

## Sheet: figure 2A QPCR
PBS	EV71-Infected
1.1094	2.5389
1.07595	3.84846
1.07595	3.00981
0.96	5.12803
0.9	7.43651
1.2	6.63941
