# Supplementary material for: Trained immunity of intestinal tuft cells during infancy enhances host defense against enteroviral infections in mice
Source: EMBO Mol Med. 2024 Sep 11;16(10):2516–38. doi: 10.1038/s44321-024-00128-9 (PMC11479266; doi:10.1038/s44321-024-00128-9)
Supplement: Supplementary file 4 — Source data Fig. 2 [file 44321_2024_128_MOESM4_ESM.zip › EMM-2023-19008-V2-figure 2/Figure 2B/figure 2B.xlsx]

## Sheet: figure 2B
PBS	EV71-Infected
5.60685	13.4601
8.23875	13.5971
10.3613	20.9737
8.7906	21.7803
7.82335	14.8142
6.8233	14.5641
