# Supplementary material for: Trained immunity of intestinal tuft cells during infancy enhances host defense against enteroviral infections in mice
Source: EMBO Mol Med. 2024 Sep 11;16(10):2516–38. doi: 10.1038/s44321-024-00128-9 (PMC11479266; doi:10.1038/s44321-024-00128-9)
Supplement: Supplementary file 4 — Source data Fig. 2 [file 44321_2024_128_MOESM4_ESM.zip › EMM-2023-19008-V2-figure 2/figure 2I/figure 2I.xlsx]

## Sheet: Figure 2I
PBS	0.4 μg IL-25	1.0 μg IL-25
2	7	25
4	8	20
3	10	19
2	8	19
2	8	20
2	9	18
