# Supplementary material for: Trained immunity of intestinal tuft cells during infancy enhances host defense against enteroviral infections in mice
Source: EMBO Mol Med. 2024 Sep 11;16(10):2516–38. doi: 10.1038/s44321-024-00128-9 (PMC11479266; doi:10.1038/s44321-024-00128-9)
Supplement: Supplementary file 4 — Source data Fig. 2 [file 44321_2024_128_MOESM4_ESM.zip › EMM-2023-19008-V2-figure 2/figure 2J/figure 2J.xlsx]

## Sheet: figure 2J QPCR
PBS	0.4 μg IL-25	1.0 μg IL-25	DCLK1
0.994028	2.9819	7.27969
0.644634	2.42548	6.52643
0.963895	1.16781	7.48175
1.20965	1.28188	9.0197
1.33623	3.99874	2.26091
1.30101	4.2548	2.01336
