# Supplementary material for: Trained immunity of intestinal tuft cells during infancy enhances host defense against enteroviral infections in mice
Source: EMBO Mol Med. 2024 Sep 11;16(10):2516–38. doi: 10.1038/s44321-024-00128-9 (PMC11479266; doi:10.1038/s44321-024-00128-9)
Supplement: Supplementary file 4 — Source data Fig. 2 [file 44321_2024_128_MOESM4_ESM.zip › EMM-2023-19008-V2-figure 2/figure 2K/figure 2K.xlsx]

## Sheet: figure 2K QPCR
PBS	0.4 μg IL-25	1.0 μg IL-25	TRPM5
1.87927	6.25542	23.3929
1.04829	6.38029	21.3442
2.33973	2.69178	5.90593
2.32628	2.82502	9.19443
0.998029	4.70095	16.9939
1.45167	3.30626	13.2526
