# Supplementary material for: Trained immunity of intestinal tuft cells during infancy enhances host defense against enteroviral infections in mice
Source: EMBO Mol Med. 2024 Sep 11;16(10):2516–38. doi: 10.1038/s44321-024-00128-9 (PMC11479266; doi:10.1038/s44321-024-00128-9)
Supplement: Supplementary file 4 — Source data Fig. 2 [file 44321_2024_128_MOESM4_ESM.zip › EMM-2023-19008-V2-figure 2/figure 2N/figure 2N.xlsx]

## Sheet: figure 2N
WT	WT+EV71	IL-25-/-	IL-25-/-+EV71
1	2	0.5	1
0.5	4	1	0.5
2	2	1	2
1	1	1	0.5
1	3	1	0.5
1	2	1	0.5
