# Supplementary material for: Trained immunity of intestinal tuft cells during infancy enhances host defense against enteroviral infections in mice
Source: EMBO Mol Med. 2024 Sep 11;16(10):2516–38. doi: 10.1038/s44321-024-00128-9 (PMC11479266; doi:10.1038/s44321-024-00128-9)
Supplement: Supplementary file 5 — Source data Fig. 3 [file 44321_2024_128_MOESM5_ESM.zip]

Archive with 31 entries (17 files):
- EMM-2023-19008-V2-figure 3/figure 3/
- EMM-2023-19008-V2-figure 3/figure 3/figure 3B/
- EMM-2023-19008-V2-figure 3/figure 3/figure 3B/figure 3B.xlsx
- EMM-2023-19008-V2-figure 3/figure 3/figure 3C/
- EMM-2023-19008-V2-figure 3/figure 3/figure 3C/figure 3C.xlsx
- EMM-2023-19008-V2-figure 3/figure 3/figure 3D/
- EMM-2023-19008-V2-figure 3/figure 3/figure 3D/figure 3D.xlsx
- EMM-2023-19008-V2-figure 3/figure 3/figure 3E/
- EMM-2023-19008-V2-figure 3/figure 3/figure 3E/~$figure 2E.xlsx
- EMM-2023-19008-V2-figure 3/figure 3/figure 3E/figure 3E.xlsx
- EMM-2023-19008-V2-figure 3/figure 3/figure 3G/
- EMM-2023-19008-V2-figure 3/figure 3/figure 3G/figure 3G.xlsx
- EMM-2023-19008-V2-figure 3/figure 3/figure 3H/
- EMM-2023-19008-V2-figure 3/figure 3/figure 3H/figure 3H.xlsx
- EMM-2023-19008-V2-figure 3/figure 3/figure 3I/
- EMM-2023-19008-V2-figure 3/figure 3/figure 3I/figure 3I.xlsx
- EMM-2023-19008-V2-figure 3/figure 3/figure 3J/
- EMM-2023-19008-V2-figure 3/figure 3/figure 3J/figure 3J.xlsx
- EMM-2023-19008-V2-figure 3/figure 3/figure 3L/
- EMM-2023-19008-V2-figure 3/figure 3/figure 3L/figure 3L.xlsx
- EMM-2023-19008-V2-figure 3/figure 3/figure 3M/
- EMM-2023-19008-V2-figure 3/figure 3/figure 3M/figure 3M.xlsx
- EMM-2023-19008-V2-figure 3/figure 3/figure 3N/
- EMM-2023-19008-V2-figure 3/figure 3/figure 3N/~$figure 2M.xlsx
- EMM-2023-19008-V2-figure 3/figure 3/figure 3N/figure 3N.xlsx
- EMM-2023-19008-V2-figure 3/figure 3/figure 3O/
- EMM-2023-19008-V2-figure 3/figure 3/figure 3O/figure 3O.xlsx
- EMM-2023-19008-V2-figure 3/figure 3/figure 3P/
- EMM-2023-19008-V2-figure 3/figure 3/figure 3P/figure 3P.pptx
- EMM-2023-19008-V2-figure 3/figure 3/figure 3P/┼─╔π10x-EV71 C-1 100um ╥╤╙├.tif
- EMM-2023-19008-V2-figure 3/figure 3/figure 3P/┼─╔π10x-il-25 D-2 100um ╥╤╙├.tif
