# Supplementary material for: Trained immunity of intestinal tuft cells during infancy enhances host defense against enteroviral infections in mice
Source: EMBO Mol Med. 2024 Sep 11;16(10):2516–38. doi: 10.1038/s44321-024-00128-9 (PMC11479266; doi:10.1038/s44321-024-00128-9)
Supplement: Supplementary file 5 — Source data Fig. 3 [file 44321_2024_128_MOESM5_ESM.zip › EMM-2023-19008-V2-figure 3/figure 3/figure 3C/figure 3C.xlsx]

## Sheet: figure3C QPCR
	PBS-stimulated	IL-25-stimulated
	1.15659	4.18945
	2.6713	3.46627
	2.93941	4.29987
	0.0320778	1.32959
	0.0320778	1.31636
	0.0699997	3.18493
