# Supplementary material for: Trained immunity of intestinal tuft cells during infancy enhances host defense against enteroviral infections in mice
Source: EMBO Mol Med. 2024 Sep 11;16(10):2516–38. doi: 10.1038/s44321-024-00128-9 (PMC11479266; doi:10.1038/s44321-024-00128-9)
Supplement: Supplementary file 5 — Source data Fig. 3 [file 44321_2024_128_MOESM5_ESM.zip › EMM-2023-19008-V2-figure 3/figure 3/figure 3D/figure 3D.xlsx]

## Sheet: figure 3D
PBS-stimulated	IL-25-stimulated
1	2
1	0
0	1
0	1
1	0
1	0
