# Supplementary material for: Trained immunity of intestinal tuft cells during infancy enhances host defense against enteroviral infections in mice
Source: EMBO Mol Med. 2024 Sep 11;16(10):2516–38. doi: 10.1038/s44321-024-00128-9 (PMC11479266; doi:10.1038/s44321-024-00128-9)
Supplement: Supplementary file 5 — Source data Fig. 3 [file 44321_2024_128_MOESM5_ESM.zip › EMM-2023-19008-V2-figure 3/figure 3/figure 3E/figure 3E.xlsx]

## Sheet: figure 3E
PBS-stimulated	IL-25-stimulated
0.993826	0.287064
0.168449	1.10314
0.0502385	0.58769
0.709538	2.14687
1.4036	1.43136
2.1801	6.69566
