# Supplementary material for: Trained immunity of intestinal tuft cells during infancy enhances host defense against enteroviral infections in mice
Source: EMBO Mol Med. 2024 Sep 11;16(10):2516–38. doi: 10.1038/s44321-024-00128-9 (PMC11479266; doi:10.1038/s44321-024-00128-9)
Supplement: Supplementary file 5 — Source data Fig. 3 [file 44321_2024_128_MOESM5_ESM.zip › EMM-2023-19008-V2-figure 3/figure 3/figure 3I/figure 3I.xlsx]

## Sheet: Blood
EV71 viral RNA	PBS-trained	IL-25-trained
	34.5603	26.8724
	45.6992	21.4856
	79.4436	16.0735
	53.29	10
	50.59	9.6
	37	12

## Sheet: Duodenum
EV71 viral RNA	PBS-trained	IL-25-trained
	1.06759	0.352603
	1.36192	0.376195
	1.78919	0.541755
	0.935194	0.222651
	1.24474	0.287195
	1.34257	0.289314

## Sheet: Jejunum
EV71 viral RNA	PBS-trained	IL-25-trained
	1.58339	0.736456
	1.67429	0.775398
	1.64462	0.994139
	2.60012	0.411503
	2.67878	0.289252
	2.95878	0.357066

## Sheet: Ileum
EV71 viral RNA	PBS-trained	IL-25-trained
	1.58339	0.736456
	1.67429	0.775398
	1.64462	0.994139
	2.60012	0.411503
	2.67878	0.289252
	2.95878	0.357066
