# Supplementary material for: Trained immunity of intestinal tuft cells during infancy enhances host defense against enteroviral infections in mice
Source: EMBO Mol Med. 2024 Sep 11;16(10):2516–38. doi: 10.1038/s44321-024-00128-9 (PMC11479266; doi:10.1038/s44321-024-00128-9)
Supplement: Supplementary file 5 — Source data Fig. 3 [file 44321_2024_128_MOESM5_ESM.zip › EMM-2023-19008-V2-figure 3/figure 3/figure 3M/figure 3M.xlsx]

## Sheet: figure 3M
	PBS-trained	IL-25-trained	EV71-trained
	2	10	9
	1	12	7
	3	5	10
	0	8	14
	1	10	10
	1	12	12
