# Supplementary material for: Trained immunity of intestinal tuft cells during infancy enhances host defense against enteroviral infections in mice
Source: EMBO Mol Med. 2024 Sep 11;16(10):2516–38. doi: 10.1038/s44321-024-00128-9 (PMC11479266; doi:10.1038/s44321-024-00128-9)
Supplement: Supplementary file 5 — Source data Fig. 3 [file 44321_2024_128_MOESM5_ESM.zip › EMM-2023-19008-V2-figure 3/figure 3/figure 3N/figure 3N.xlsx]

## Sheet: figure 3N
DCLK1	PBS-trained	IL-25-trained	EV71-trained
	1.26255	1.77013	1.18034
	1.22831	6.06011	3.46955
	1.15815	1.21952	2.81574
	0.804344	3.01848	2.63275
	0.785423	3.55206	1.89719
	0.871373	3.67383	2.78553
