# Supplementary material for: Trained immunity of intestinal tuft cells during infancy enhances host defense against enteroviral infections in mice
Source: EMBO Mol Med. 2024 Sep 11;16(10):2516–38. doi: 10.1038/s44321-024-00128-9 (PMC11479266; doi:10.1038/s44321-024-00128-9)
Supplement: Supplementary file 5 — Source data Fig. 3 [file 44321_2024_128_MOESM5_ESM.zip › EMM-2023-19008-V2-figure 3/figure 3/figure 3O/figure 3O.xlsx]

## Sheet: figure 3O
TRPM5	PBS-trained	IL-25-trained	EV71-trained
	0.509447	2.9354	3.21779
	0.707913	2.73818	2.80938
	0.622538	1.24645	3.53315
	1.74588	2.2296	2.48546
	1.48066	2.80346	2.61515
	1.66977	2.16286	2.91199
