# Supplementary material for: Trained immunity of intestinal tuft cells during infancy enhances host defense against enteroviral infections in mice
Source: EMBO Mol Med. 2024 Sep 11;16(10):2516–38. doi: 10.1038/s44321-024-00128-9 (PMC11479266; doi:10.1038/s44321-024-00128-9)
Supplement: Supplementary file 6 — Source data Fig. 4 [file 44321_2024_128_MOESM6_ESM.zip]

Archive with 24 entries (12 files):
- EMM-2023-19008-V2-figure 4/figure 4A/
- EMM-2023-19008-V2-figure 4/figure 4A/figure 4A.xlsx
- EMM-2023-19008-V2-figure 4/figure 4B/
- EMM-2023-19008-V2-figure 4/figure 4B/figure 4B.xlsx
- EMM-2023-19008-V2-figure 4/figure 4C WB raw data/
- EMM-2023-19008-V2-figure 4/figure 4C WB raw data/figure 4C WB raw data.ppt
- EMM-2023-19008-V2-figure 4/figure 4D/
- EMM-2023-19008-V2-figure 4/figure 4D/figure 4D.xlsx
- EMM-2023-19008-V2-figure 4/figure 4E/
- EMM-2023-19008-V2-figure 4/figure 4E/figure 4E.xlsx
- EMM-2023-19008-V2-figure 4/figure 4F In-cell westernblot raw data/
- EMM-2023-19008-V2-figure 4/figure 4F In-cell westernblot raw data/Figure 4F.pptx
- EMM-2023-19008-V2-figure 4/figure 4G/
- EMM-2023-19008-V2-figure 4/figure 4G/Figure 4G.xlsx
- EMM-2023-19008-V2-figure 4/figure 4H/
- EMM-2023-19008-V2-figure 4/figure 4H/Figure 4H.xlsx
- EMM-2023-19008-V2-figure 4/figure 4I/
- EMM-2023-19008-V2-figure 4/figure 4I/figure 4I.xlsx
- EMM-2023-19008-V2-figure 4/figure 4J/
- EMM-2023-19008-V2-figure 4/figure 4J/Figure 4J.xlsx
- EMM-2023-19008-V2-figure 4/figure 4K/
- EMM-2023-19008-V2-figure 4/figure 4K/figure 4K.xlsx
- EMM-2023-19008-V2-figure 4/figure 4L/
- EMM-2023-19008-V2-figure 4/figure 4L/Figure 4L.xlsx
