# Supplementary material for: Trained immunity of intestinal tuft cells during infancy enhances host defense against enteroviral infections in mice
Source: EMBO Mol Med. 2024 Sep 11;16(10):2516–38. doi: 10.1038/s44321-024-00128-9 (PMC11479266; doi:10.1038/s44321-024-00128-9)
Supplement: Supplementary file 6 — Source data Fig. 4 [file 44321_2024_128_MOESM6_ESM.zip › EMM-2023-19008-V2-figure 4/figure 4A/figure 4A.xlsx]

## Sheet: figure 4A
	PBS-trained	IL-25-trained
	0.880573	3.85731
	1.12672	0.91893
	0.273663	5.03992
	1.38668	2.38899
	0.632144	1.45817
	0.841044	4.13442
