# Supplementary material for: Trained immunity of intestinal tuft cells during infancy enhances host defense against enteroviral infections in mice
Source: EMBO Mol Med. 2024 Sep 11;16(10):2516–38. doi: 10.1038/s44321-024-00128-9 (PMC11479266; doi:10.1038/s44321-024-00128-9)
Supplement: Supplementary file 6 — Source data Fig. 4 [file 44321_2024_128_MOESM6_ESM.zip › EMM-2023-19008-V2-figure 4/figure 4B/figure 4B.xlsx]

## Sheet: figure 4B
PBS-trained	IL-25-trained	EV71-trained	PBS-trained
17.0078	224.168	124.579	229.489
20.5997	155.369	64.0789	123.495
21.325	243.862	312.336	483.518
13.4806	154.794	321.534	471.323
55.3446	273.065	329.218	493.083
33.4382	135.628	242.365	346.071
