# Supplementary material for: Trained immunity of intestinal tuft cells during infancy enhances host defense against enteroviral infections in mice
Source: EMBO Mol Med. 2024 Sep 11;16(10):2516–38. doi: 10.1038/s44321-024-00128-9 (PMC11479266; doi:10.1038/s44321-024-00128-9)
Supplement: Supplementary file 6 — Source data Fig. 4 [file 44321_2024_128_MOESM6_ESM.zip › EMM-2023-19008-V2-figure 4/figure 4E/figure 4E.xlsx]

## Sheet: figure 4E
HeLa cells	0	1	10	IL-25 (ng/mL)
	0.875709	0.841577	0.604635
	1.26572	0.556659	0.516637
	0.884295	0.768665	0.662277
