# Supplementary material for: Trained immunity of intestinal tuft cells during infancy enhances host defense against enteroviral infections in mice
Source: EMBO Mol Med. 2024 Sep 11;16(10):2516–38. doi: 10.1038/s44321-024-00128-9 (PMC11479266; doi:10.1038/s44321-024-00128-9)
Supplement: Supplementary file 6 — Source data Fig. 4 [file 44321_2024_128_MOESM6_ESM.zip › EMM-2023-19008-V2-figure 4/figure 4G/Figure 4G.xlsx]

## Sheet: figure 4G
HeLa cells	0	1	10	30	50	IL-25 ng/mL
	100	86	70	56	36
	99	80	65	50	30
	110	80	60	48	40
