# Supplementary material for: Trained immunity of intestinal tuft cells during infancy enhances host defense against enteroviral infections in mice
Source: EMBO Mol Med. 2024 Sep 11;16(10):2516–38. doi: 10.1038/s44321-024-00128-9 (PMC11479266; doi:10.1038/s44321-024-00128-9)
Supplement: Supplementary file 6 — Source data Fig. 4 [file 44321_2024_128_MOESM6_ESM.zip › EMM-2023-19008-V2-figure 4/figure 4H/Figure 4H.xlsx]

## Sheet: figure 4H
Caco-2	EV71			CVA16			CVB3
pEGFP-C1	0.969348	0.956795	1.09618	0.99898	0.888076	1.11362	1.12521	0.936519	0.931783
pEGFP-IL-25	0.587096	0.424562	0.466596	0.59799	0.676312	0.704626	0.697014	0.436996	0.367734
