# Supplementary material for: Trained immunity of intestinal tuft cells during infancy enhances host defense against enteroviral infections in mice
Source: EMBO Mol Med. 2024 Sep 11;16(10):2516–38. doi: 10.1038/s44321-024-00128-9 (PMC11479266; doi:10.1038/s44321-024-00128-9)
Supplement: Supplementary file 6 — Source data Fig. 4 [file 44321_2024_128_MOESM6_ESM.zip › EMM-2023-19008-V2-figure 4/figure 4I/figure 4I.xlsx]

## Sheet: figure 4I
	EV71			CVA16			CVB3
pEGFP-C1	7	7.5	7.2	6	6.5	7	6.5	6.5	7
pEGFP-IL-25	6	5.9	5	4.5	5	4.5	5	4.5	5
