# Supplementary material for: Trained immunity of intestinal tuft cells during infancy enhances host defense against enteroviral infections in mice
Source: EMBO Mol Med. 2024 Sep 11;16(10):2516–38. doi: 10.1038/s44321-024-00128-9 (PMC11479266; doi:10.1038/s44321-024-00128-9)
Supplement: Supplementary file 6 — Source data Fig. 4 [file 44321_2024_128_MOESM6_ESM.zip › EMM-2023-19008-V2-figure 4/figure 4J/Figure 4J.xlsx]

## Sheet: figure 4J
Caco-2 cells	shNC	shIL-25 #1	shIL-25 #2	shIL-25 #3
	0.980496	0.822567	0.790168	0.389288
	1.04238	0.997041	0.994219	0.365391
	0.978866	0.709542	1.0242	0.432345
