# Supplementary material for: Trained immunity of intestinal tuft cells during infancy enhances host defense against enteroviral infections in mice
Source: EMBO Mol Med. 2024 Sep 11;16(10):2516–38. doi: 10.1038/s44321-024-00128-9 (PMC11479266; doi:10.1038/s44321-024-00128-9)
Supplement: Supplementary file 6 — Source data Fig. 4 [file 44321_2024_128_MOESM6_ESM.zip › EMM-2023-19008-V2-figure 4/figure 4K/figure 4K.xlsx]

## Sheet: figure 4K
Caco-2 cells	EV71			CVA16			CVB3
shNC	0.887713	1.15177	0.96401	1.045	0.980049	0.962107	1.2696	0.935649	0.825317
shIL-25#3	2.5643	3.99171	3.5589	1.45965	1.6521	1.63275	2.78084	2.65027	2.78289
