# Supplementary material for: Trained immunity of intestinal tuft cells during infancy enhances host defense against enteroviral infections in mice
Source: EMBO Mol Med. 2024 Sep 11;16(10):2516–38. doi: 10.1038/s44321-024-00128-9 (PMC11479266; doi:10.1038/s44321-024-00128-9)
Supplement: Supplementary file 6 — Source data Fig. 4 [file 44321_2024_128_MOESM6_ESM.zip › EMM-2023-19008-V2-figure 4/figure 4L/Figure 4L.xlsx]

## Sheet: figure 4 L
	EV71			CVA16			CVB3
shNC	5.5	5	5.5	6	6	5.5	6.5	6	6
shIL-25#3	7.5	7.5	7	7	7	8	7.5	8	7.5
