# Supplementary material for: Trained immunity of intestinal tuft cells during infancy enhances host defense against enteroviral infections in mice
Source: EMBO Mol Med. 2024 Sep 11;16(10):2516–38. doi: 10.1038/s44321-024-00128-9 (PMC11479266; doi:10.1038/s44321-024-00128-9)
Supplement: Supplementary file 7 — Source data Fig. 5 [file 44321_2024_128_MOESM7_ESM.zip]

Archive with 22 entries (15 files):
- EMM-2023-19008-V2-figure 5/figure 5B/
- EMM-2023-19008-V2-figure 5/figure 5B/Figure 5B.xlsx
- EMM-2023-19008-V2-figure 5/figure 5C/
- EMM-2023-19008-V2-figure 5/figure 5C/figue 5C.xlsx
- EMM-2023-19008-V2-figure 5/figure 5D left/
- EMM-2023-19008-V2-figure 5/figure 5D left/C57 -NO3-20x-1╥╤╙├.tif.frames/
- EMM-2023-19008-V2-figure 5/figure 5D left/C57 -NO3-20x-1╥╤╙├.tif.frames/C57 -NO3-20x-1.txt
- EMM-2023-19008-V2-figure 5/figure 5D left/C57 -NO3-20x-1╥╤╙├.tif.frames/C57 -NO3-20x-1_C001T001.tif
- EMM-2023-19008-V2-figure 5/figure 5D left/C57 -NO3-20x-1╥╤╙├.tif.frames/C57 -NO3-20x-1_C002T001.tif
- EMM-2023-19008-V2-figure 5/figure 5D left/C57 -NO3-20x-1╥╤╙├.tif.frames/C57 -NO3-20x-1_C003T001.tif
- EMM-2023-19008-V2-figure 5/figure 5D left/C57 -NO3-20x-1╥╤╙├.tif.frames/C57 -NO3-20x-1_T001.tif
- EMM-2023-19008-V2-figure 5/figure 5D left/C57-Mock-VP1488-20x-1-1╥╤╙├.tif.frames/
- EMM-2023-19008-V2-figure 5/figure 5D left/C57-Mock-VP1488-20x-1-1╥╤╙├.tif.frames/C57-Mock-VP1488-20x-1-1.txt
- EMM-2023-19008-V2-figure 5/figure 5D left/C57-Mock-VP1488-20x-1-1╥╤╙├.tif.frames/C57-Mock-VP1488-20x-1-1_C001T001.tif
- EMM-2023-19008-V2-figure 5/figure 5D left/C57-Mock-VP1488-20x-1-1╥╤╙├.tif.frames/C57-Mock-VP1488-20x-1-1_C002T001.tif
- EMM-2023-19008-V2-figure 5/figure 5D left/C57-Mock-VP1488-20x-1-1╥╤╙├.tif.frames/C57-Mock-VP1488-20x-1-1_C003T001.tif
- EMM-2023-19008-V2-figure 5/figure 5D left/C57-Mock-VP1488-20x-1-1╥╤╙├.tif.frames/C57-Mock-VP1488-20x-1-1_T001.tif
- EMM-2023-19008-V2-figure 5/figure 5D left/figure 5D IF left.xlsx
- EMM-2023-19008-V2-figure 5/figure 5D right/
- EMM-2023-19008-V2-figure 5/figure 5D right/Figure 5D right.xlsx
- EMM-2023-19008-V2-figure 5/figure 5E/
- EMM-2023-19008-V2-figure 5/figure 5E/Figure 5E.xlsx
