# Supplementary material for: Trained immunity of intestinal tuft cells during infancy enhances host defense against enteroviral infections in mice
Source: EMBO Mol Med. 2024 Sep 11;16(10):2516–38. doi: 10.1038/s44321-024-00128-9 (PMC11479266; doi:10.1038/s44321-024-00128-9)
Supplement: Supplementary file 7 — Source data Fig. 5 [file 44321_2024_128_MOESM7_ESM.zip › EMM-2023-19008-V2-figure 5/figure 5B/Figure 5B.xlsx]

## Sheet: figure 5B
WT	Il-25KO
0.266122	0.0145942
0.69399	0.0157487
0.997035	0.0294608
0.569679	0.0392811
0.449942	0.0386336
0.29811	0.0462357
