# Supplementary material for: Trained immunity of intestinal tuft cells during infancy enhances host defense against enteroviral infections in mice
Source: EMBO Mol Med. 2024 Sep 11;16(10):2516–38. doi: 10.1038/s44321-024-00128-9 (PMC11479266; doi:10.1038/s44321-024-00128-9)
Supplement: Supplementary file 7 — Source data Fig. 5 [file 44321_2024_128_MOESM7_ESM.zip › EMM-2023-19008-V2-figure 5/figure 5C/figue 5C.xlsx]

## Sheet: figure 5C
WT	Il-25KO
1.01114	0.0730266
0.666216	0.0700165
0.744544	0.0652932
0.793505	0.259594
1.00101	0.246633
0.807238	0.263182
