# Supplementary material for: Trained immunity of intestinal tuft cells during infancy enhances host defense against enteroviral infections in mice
Source: EMBO Mol Med. 2024 Sep 11;16(10):2516–38. doi: 10.1038/s44321-024-00128-9 (PMC11479266; doi:10.1038/s44321-024-00128-9)
Supplement: Supplementary file 7 — Source data Fig. 5 [file 44321_2024_128_MOESM7_ESM.zip › EMM-2023-19008-V2-figure 5/figure 5D right/Figure 5D right.xlsx]

## Sheet: figure 5D right
WT+EV71	IL-25-/-+EV71
10	45
6	36
12	30
4	42
8	23
8	30
