# Supplementary material for: Trained immunity of intestinal tuft cells during infancy enhances host defense against enteroviral infections in mice
Source: EMBO Mol Med. 2024 Sep 11;16(10):2516–38. doi: 10.1038/s44321-024-00128-9 (PMC11479266; doi:10.1038/s44321-024-00128-9)
Supplement: Supplementary file 7 — Source data Fig. 5 [file 44321_2024_128_MOESM7_ESM.zip › EMM-2023-19008-V2-figure 5/figure 5E/Figure 5E.xlsx]

## Sheet: figure 5E
WT	IL-25-/-
1	1
0.101539	2.12976
0.298941	5.18711
0.454089	6.03384
0.0951492	1.93712
0.915751	2.64312
