# Supplementary material for: Trained immunity of intestinal tuft cells during infancy enhances host defense against enteroviral infections in mice
Source: EMBO Mol Med. 2024 Sep 11;16(10):2516–38. doi: 10.1038/s44321-024-00128-9 (PMC11479266; doi:10.1038/s44321-024-00128-9)
Supplement: Supplementary file 8 — Source data Fig. 6 [file 44321_2024_128_MOESM8_ESM.zip]

Archive with 39 entries (20 files):
- EMM-2023-19008-V2-figure 6/figure 6A/
- EMM-2023-19008-V2-figure 6/figure 6A/IL25_VVSWT_V_genes_heatmap.pdf
- EMM-2023-19008-V2-figure 6/figure 6B bottom WB raw data/
- EMM-2023-19008-V2-figure 6/figure 6B bottom WB raw data/2022.7.17 FTO ALKBH5 SAT1 ICP5.tif
- EMM-2023-19008-V2-figure 6/figure 6B bottom WB raw data/figure 6B bottom.ppt
- EMM-2023-19008-V2-figure 6/figure 6B top/
- EMM-2023-19008-V2-figure 6/figure 6B top/figure 6B top.xlsx
- EMM-2023-19008-V2-figure 6/figure 6C/
- EMM-2023-19008-V2-figure 6/figure 6C/figure 6C.xlsx
- EMM-2023-19008-V2-figure 6/figure 6D/
- EMM-2023-19008-V2-figure 6/figure 6D/figure 6D.xlsx
- EMM-2023-19008-V2-figure 6/figure 6E/
- EMM-2023-19008-V2-figure 6/figure 6E/figure 6E.xlsx
- EMM-2023-19008-V2-figure 6/figure 6F/
- EMM-2023-19008-V2-figure 6/figure 6F/figure 6F.xlsx
- EMM-2023-19008-V2-figure 6/figure 6G/
- EMM-2023-19008-V2-figure 6/figure 6G/figure 6G.xlsx
- EMM-2023-19008-V2-figure 6/figure 6H/
- EMM-2023-19008-V2-figure 6/figure 6H/figure 6H.xlsx
- EMM-2023-19008-V2-figure 6/figure 6I/
- EMM-2023-19008-V2-figure 6/figure 6I/figure 6I.xlsx
- EMM-2023-19008-V2-figure 6/figure 6J/
- EMM-2023-19008-V2-figure 6/figure 6J/figure 6J.xlsx
- EMM-2023-19008-V2-figure 6/Figure 6K/
- EMM-2023-19008-V2-figure 6/Figure 6K/figure 6K.xlsx
- EMM-2023-19008-V2-figure 6/figure 6L/
- EMM-2023-19008-V2-figure 6/figure 6L/figrue 6L.xlsx
- EMM-2023-19008-V2-figure 6/figure 6M Left WB raw data/
- EMM-2023-19008-V2-figure 6/figure 6M Left WB raw data/figure 6M.pptx
- EMM-2023-19008-V2-figure 6/figure 6M right/
- EMM-2023-19008-V2-figure 6/figure 6M right/figure 6M right.xlsx
- EMM-2023-19008-V2-figure 6/figure 6N/
- EMM-2023-19008-V2-figure 6/figure 6N/figure 6N.xlsx
- EMM-2023-19008-V2-figure 6/figure 6O/
- EMM-2023-19008-V2-figure 6/figure 6O/figure 6O.xlsx
- EMM-2023-19008-V2-figure 6/figure 6P/
- EMM-2023-19008-V2-figure 6/figure 6P/figure 6P.xlsx
- EMM-2023-19008-V2-figure 6/figure 6Q/
- EMM-2023-19008-V2-figure 6/figure 6Q/figure 6Q.xlsx
