# Supplementary material for: Trained immunity of intestinal tuft cells during infancy enhances host defense against enteroviral infections in mice
Source: EMBO Mol Med. 2024 Sep 11;16(10):2516–38. doi: 10.1038/s44321-024-00128-9 (PMC11479266; doi:10.1038/s44321-024-00128-9)
Supplement: Supplementary file 8 — Source data Fig. 6 [file 44321_2024_128_MOESM8_ESM.zip › EMM-2023-19008-V2-figure 6/figure 6H/figure 6H.xlsx]

## Sheet: figure 6H
Caco-2	shNC	shSAT1#01	shSAT1#02	shSAT1#03	shSAT1#04
	0.996926	2.49597	1.22547	0.681888	2.35135
	0.87575	2.2623	1.45411	0.51194	2.9909
	1.31239	2.0802	1.40219	0.728812	2.92237
