# Supplementary material for: Trained immunity of intestinal tuft cells during infancy enhances host defense against enteroviral infections in mice
Source: EMBO Mol Med. 2024 Sep 11;16(10):2516–38. doi: 10.1038/s44321-024-00128-9 (PMC11479266; doi:10.1038/s44321-024-00128-9)
Supplement: Supplementary file 8 — Source data Fig. 6 [file 44321_2024_128_MOESM8_ESM.zip › EMM-2023-19008-V2-figure 6/Figure 6K/figure 6K.xlsx]

## Sheet: figure 6K
	pVector+EV71	pSAT1 +EV71
	1.06831	0.533299
	1.11431	0.620078
	0.830557	0.563645
