# Supplementary material for: Trained immunity of intestinal tuft cells during infancy enhances host defense against enteroviral infections in mice
Source: EMBO Mol Med. 2024 Sep 11;16(10):2516–38. doi: 10.1038/s44321-024-00128-9 (PMC11479266; doi:10.1038/s44321-024-00128-9)
Supplement: Supplementary file 8 — Source data Fig. 6 [file 44321_2024_128_MOESM8_ESM.zip › EMM-2023-19008-V2-figure 6/figure 6O/figure 6O.xlsx]

## Sheet: figure 6O
	PBS + EV71	rhIL-25 + Vehicle+EV71	rhIL-25 +DA+EV71
	6	5	5.5
	7	4.5	6
	6.5	4.5	6
