# Supplementary material for: Trained immunity of intestinal tuft cells during infancy enhances host defense against enteroviral infections in mice
Source: EMBO Mol Med. 2024 Sep 11;16(10):2516–38. doi: 10.1038/s44321-024-00128-9 (PMC11479266; doi:10.1038/s44321-024-00128-9)
Supplement: Supplementary file 8 — Source data Fig. 6 [file 44321_2024_128_MOESM8_ESM.zip › EMM-2023-19008-V2-figure 6/figure 6P/figure 6P.xlsx]

## Sheet: figure 6P
	EV71			CVA16			CVB3
shNC	1.06856	1.02992	0.926959	1.03997	0.885661	1.07369	0.857291	1.00195	1.14668
shNC+IL-25	0.256517	0.287304	0.348878	0.379367	0.310963	0.475332	0.416002	0.382492	0.428669
shSAT1 #03+IL-25	1.1294	1.02989	1.08394	1.40659	1.03343	1.48007	0.949568	1.0258	0.889327
