# Supplementary material for: Trained immunity of intestinal tuft cells during infancy enhances host defense against enteroviral infections in mice
Source: EMBO Mol Med. 2024 Sep 11;16(10):2516–38. doi: 10.1038/s44321-024-00128-9 (PMC11479266; doi:10.1038/s44321-024-00128-9)
Supplement: Supplementary file 8 — Source data Fig. 6 [file 44321_2024_128_MOESM8_ESM.zip › EMM-2023-19008-V2-figure 6/figure 6Q/figure 6Q.xlsx]

## Sheet: figure 6Q
TCID50	EV71			CVA16			CVB3
shNC	6	6.5	6	7	6.8	6	7.5	7.5	8
shNC+IL-25	4	5	4	5.5	5.5	4.5	5.9	6	5
shSAT1 #03+IL-25	6.5	6	6.5	6	6.2	6.9	7	7.5	7.5
