# Supplementary material for: Trained immunity of intestinal tuft cells during infancy enhances host defense against enteroviral infections in mice
Source: EMBO Mol Med. 2024 Sep 11;16(10):2516–38. doi: 10.1038/s44321-024-00128-9 (PMC11479266; doi:10.1038/s44321-024-00128-9)
Supplement: Supplementary file 9 — Source data Fig. 7 [file 44321_2024_128_MOESM9_ESM.zip]

Archive with 14 entries (7 files):
- EMM-2023-19008-V2-figure 7/figure 7B/
- EMM-2023-19008-V2-figure 7/figure 7B/figure 7B.xlsx
- EMM-2023-19008-V2-figure 7/figure 7C/
- EMM-2023-19008-V2-figure 7/figure 7C/figure 7C.xlsx
- EMM-2023-19008-V2-figure 7/figure 7D/
- EMM-2023-19008-V2-figure 7/figure 7D/figure 7D.xlsx
- EMM-2023-19008-V2-figure 7/figure 7E/
- EMM-2023-19008-V2-figure 7/figure 7E/figure 7E.xlsx
- EMM-2023-19008-V2-figure 7/figure 7F/
- EMM-2023-19008-V2-figure 7/figure 7F/figure 7F.xlsx
- EMM-2023-19008-V2-figure 7/figure 7G/
- EMM-2023-19008-V2-figure 7/figure 7G/figure 7G.xlsx
- EMM-2023-19008-V2-figure 7/figure 7H/
- EMM-2023-19008-V2-figure 7/figure 7H/figrue 7H.xlsx
