# Supplementary material for: Trained immunity of intestinal tuft cells during infancy enhances host defense against enteroviral infections in mice
Source: EMBO Mol Med. 2024 Sep 11;16(10):2516–38. doi: 10.1038/s44321-024-00128-9 (PMC11479266; doi:10.1038/s44321-024-00128-9)
Supplement: Supplementary file 9 — Source data Fig. 7 [file 44321_2024_128_MOESM9_ESM.zip › EMM-2023-19008-V2-figure 7/figure 7B/figure 7B.xlsx]

## Sheet: figure 7B
	PBS-trained						IL-25-trained+DA						IL-25-trained+Vehicle
2 w	18.01	15.96	16.9	16.95	16.95		16.24	18.42	18.66	17.84	19.12		17.51	16.93	17.9	16.25	17.4
3 w	18.68	16.17	17.1	17.31	17.31		19.23	18.68	18.17	18.55	18.37		17.8	17.58	18.72	17.23	17.5
6 w + 0 dpi	18.5	20.96	18.72	19.39	19.39		18.99	16.96	18.28	17.82	18.17		18.84	18.33	18.24	17.34	17.02
6 w +7 dpi	18.2	16.75	19.79	18.24	18.24		12.88	15.19	15.41	13.54	13.9		16.44	16.2	16.12	16.42	16.71
