# Supplementary material for: Trained immunity of intestinal tuft cells during infancy enhances host defense against enteroviral infections in mice
Source: EMBO Mol Med. 2024 Sep 11;16(10):2516–38. doi: 10.1038/s44321-024-00128-9 (PMC11479266; doi:10.1038/s44321-024-00128-9)
Supplement: Supplementary file 9 — Source data Fig. 7 [file 44321_2024_128_MOESM9_ESM.zip › EMM-2023-19008-V2-figure 7/figure 7C/figure 7C.xlsx]

## Sheet: figure 7C
PBS-trained	IL-25-trained+DA	IL-25-trained+Vehicle
1.23381	1.20936	4.59258
1.0068	1.64275	3.57905
1.00387	2.80177	2.4527
	2.5435	4.55313
	2.05118	5.38527
