# Supplementary material for: Trained immunity of intestinal tuft cells during infancy enhances host defense against enteroviral infections in mice
Source: EMBO Mol Med. 2024 Sep 11;16(10):2516–38. doi: 10.1038/s44321-024-00128-9 (PMC11479266; doi:10.1038/s44321-024-00128-9)
Supplement: Supplementary file 9 — Source data Fig. 7 [file 44321_2024_128_MOESM9_ESM.zip › EMM-2023-19008-V2-figure 7/figure 7D/figure 7D.xlsx]

## Sheet: Figure 7D
	IL-25-trained + DA	IL-25-trained + Vehicle
	5.97	0.92
	1.79	0.39
	2.68	1.22
	1.72	1.08
	4.19	1
