# Supplementary material for: Trained immunity of intestinal tuft cells during infancy enhances host defense against enteroviral infections in mice
Source: EMBO Mol Med. 2024 Sep 11;16(10):2516–38. doi: 10.1038/s44321-024-00128-9 (PMC11479266; doi:10.1038/s44321-024-00128-9)
Supplement: Supplementary file 9 — Source data Fig. 7 [file 44321_2024_128_MOESM9_ESM.zip › EMM-2023-19008-V2-figure 7/figure 7F/figure 7F.xlsx]

## Sheet: figure 7F
	IL-25-trained + DA	IL-25-traiend + Vehicle
	5.35	0.59
	0.54	1.42
	6.81	3.09
	4.6	2.21
	5.78	1
