# Supplementary material for: Trained immunity of intestinal tuft cells during infancy enhances host defense against enteroviral infections in mice
Source: EMBO Mol Med. 2024 Sep 11;16(10):2516–38. doi: 10.1038/s44321-024-00128-9 (PMC11479266; doi:10.1038/s44321-024-00128-9)
Supplement: Supplementary file 9 — Source data Fig. 7 [file 44321_2024_128_MOESM9_ESM.zip › EMM-2023-19008-V2-figure 7/figure 7G/figure 7G.xlsx]

## Sheet: figure 7G
IL-25-trained+DA	IL-25-trained+ Vehicle
4.11	69.46
178.32	6.54
87.42	48.58
245.37	11.83
268.7	6.19
