# Supplementary material for: Trained immunity of intestinal tuft cells during infancy enhances host defense against enteroviral infections in mice
Source: EMBO Mol Med. 2024 Sep 11;16(10):2516–38. doi: 10.1038/s44321-024-00128-9 (PMC11479266; doi:10.1038/s44321-024-00128-9)
Supplement: Supplementary file 10 — Source data Fig. 8 [file 44321_2024_128_MOESM10_ESM.zip]

Archive with 30 entries (23 files):
- EMM-2023-19008-V2-figure 8/figure 8A/
- EMM-2023-19008-V2-figure 8/figure 8A/ú¿1ú⌐  shNC duo594-SAT1488-20x3-3.tif.frames/
- EMM-2023-19008-V2-figure 8/figure 8A/ú¿1ú⌐  shNC duo594-SAT1488-20x3-3.tif.frames/shNC duo594-SAT1488-20x3-3.txt
- EMM-2023-19008-V2-figure 8/figure 8A/ú¿1ú⌐  shNC duo594-SAT1488-20x3-3.tif.frames/shNC duo594-SAT1488-20x3-3_C001T001.tif
- EMM-2023-19008-V2-figure 8/figure 8A/ú¿1ú⌐  shNC duo594-SAT1488-20x3-3.tif.frames/shNC duo594-SAT1488-20x3-3_C002T001.tif
- EMM-2023-19008-V2-figure 8/figure 8A/ú¿1ú⌐  shNC duo594-SAT1488-20x3-3.tif.frames/shNC duo594-SAT1488-20x3-3_C003T001.tif
- EMM-2023-19008-V2-figure 8/figure 8A/ú¿1ú⌐  shNC duo594-SAT1488-20x3-3.tif.frames/shNC duo594-SAT1488-20x3-3_T001.tif
- EMM-2023-19008-V2-figure 8/figure 8A/ú¿2ú⌐ shNC+rhIL-25 duo594-SAT1488-20x3-3.tif (2).frames/
- EMM-2023-19008-V2-figure 8/figure 8A/ú¿2ú⌐ shNC+rhIL-25 duo594-SAT1488-20x3-3.tif (2).frames/shNC+IL-25 duo594-SAT1488-20x3-1.txt
- EMM-2023-19008-V2-figure 8/figure 8A/ú¿2ú⌐ shNC+rhIL-25 duo594-SAT1488-20x3-3.tif (2).frames/shNC+IL-25duo594-SAT1488-20x3-1_C001T001.tif
- EMM-2023-19008-V2-figure 8/figure 8A/ú¿2ú⌐ shNC+rhIL-25 duo594-SAT1488-20x3-3.tif (2).frames/shNC+IL-25duo594-SAT1488-20x3-1_C002T001.tif
- EMM-2023-19008-V2-figure 8/figure 8A/ú¿2ú⌐ shNC+rhIL-25 duo594-SAT1488-20x3-3.tif (2).frames/shNC+IL-25duo594-SAT1488-20x3-1_C003T001.tif
- EMM-2023-19008-V2-figure 8/figure 8A/ú¿2ú⌐ shNC+rhIL-25 duo594-SAT1488-20x3-3.tif (2).frames/shNC+IL-25duo594-SAT1488-20x3-1_T001.tif
- EMM-2023-19008-V2-figure 8/figure 8A/ú¿3ú⌐ shSAT1#03 duo594-SAT1488-20x3-3.tif (3).frames/
- EMM-2023-19008-V2-figure 8/figure 8A/ú¿3ú⌐ shSAT1#03 duo594-SAT1488-20x3-3.tif (3).frames/shSAT1#3 duo594-SAT1488-20x3-2.txt
- EMM-2023-19008-V2-figure 8/figure 8A/ú¿3ú⌐ shSAT1#03 duo594-SAT1488-20x3-3.tif (3).frames/shSAT1#3 duo594-SAT1488-20x3-2_C003T001.tif
- EMM-2023-19008-V2-figure 8/figure 8A/ú¿3ú⌐ shSAT1#03 duo594-SAT1488-20x3-3.tif (3).frames/shSAT1#3 duo594-SAT1488-20x3-2_T001.tif
- EMM-2023-19008-V2-figure 8/figure 8A/ú¿3ú⌐ shSAT1#03 duo594-SAT1488-20x3-3.tif (3).frames/shSAT1#3duo594-SAT1488-20x3-2_C001T001.tif
- EMM-2023-19008-V2-figure 8/figure 8A/ú¿3ú⌐ shSAT1#03 duo594-SAT1488-20x3-3.tif (3).frames/shSAT1#3duo594-SAT1488-20x3-2_C002T001.tif
- EMM-2023-19008-V2-figure 8/figure 8A/ú¿4ú⌐ shSAT1#03 +IL-25 duo594-SAT1488-20x3-3.tif (4).frames/
- EMM-2023-19008-V2-figure 8/figure 8A/ú¿4ú⌐ shSAT1#03 +IL-25 duo594-SAT1488-20x3-3.tif (4).frames/shSAT1#3+IL-25 duo594-SAT1488-20x3-1.txt
- EMM-2023-19008-V2-figure 8/figure 8A/ú¿4ú⌐ shSAT1#03 +IL-25 duo594-SAT1488-20x3-3.tif (4).frames/shSAT1#3+IL-25 duo594-SAT1488-20x3-1_C001T001.tif
- EMM-2023-19008-V2-figure 8/figure 8A/ú¿4ú⌐ shSAT1#03 +IL-25 duo594-SAT1488-20x3-3.tif (4).frames/shSAT1#3+IL-25 duo594-SAT1488-20x3-1_C002T001.tif
- EMM-2023-19008-V2-figure 8/figure 8A/ú¿4ú⌐ shSAT1#03 +IL-25 duo594-SAT1488-20x3-3.tif (4).frames/shSAT1#3+IL-25 duo594-SAT1488-20x3-1_C003T001.tif
- EMM-2023-19008-V2-figure 8/figure 8A/ú¿4ú⌐ shSAT1#03 +IL-25 duo594-SAT1488-20x3-3.tif (4).frames/shSAT1#3+IL-25 duo594-SAT1488-20x3-1_T001.tif
- EMM-2023-19008-V2-figure 8/figure 8A/figure 8A.xlsx
- EMM-2023-19008-V2-figure 8/figure 8B/
- EMM-2023-19008-V2-figure 8/figure 8B/figrue 8B.xlsx
- EMM-2023-19008-V2-figure 8/figure 8C/
- EMM-2023-19008-V2-figure 8/figure 8C/figure 8C.xlsx
