# Supplementary material for: Trained immunity of intestinal tuft cells during infancy enhances host defense against enteroviral infections in mice
Source: EMBO Mol Med. 2024 Sep 11;16(10):2516–38. doi: 10.1038/s44321-024-00128-9 (PMC11479266; doi:10.1038/s44321-024-00128-9)
Supplement: Supplementary file 10 — Source data Fig. 8 [file 44321_2024_128_MOESM10_ESM.zip › EMM-2023-19008-V2-figure 8/figure 8A/figure 8A.xlsx]

## Sheet: Sheet1
		DAPI				SAT1				Polyamine RED				Merge
shNC
shNC+rhIL-25
shSAT1#3
shSAT1#3+rhIL-25
