# Supplementary material for: Trained immunity of intestinal tuft cells during infancy enhances host defense against enteroviral infections in mice
Source: EMBO Mol Med. 2024 Sep 11;16(10):2516–38. doi: 10.1038/s44321-024-00128-9 (PMC11479266; doi:10.1038/s44321-024-00128-9)
Supplement: Supplementary file 10 — Source data Fig. 8 [file 44321_2024_128_MOESM10_ESM.zip › EMM-2023-19008-V2-figure 8/figure 8B/figrue 8B.xlsx]

## Sheet: figure 8B 
	shNC	shNC+rhIL-25	shSAT1#03	shSAT1#03+rhIL-25
	100	156	56	58
	102	186	78	60
	112	196	56	70
