# Supplementary material for: Trained immunity of intestinal tuft cells during infancy enhances host defense against enteroviral infections in mice
Source: EMBO Mol Med. 2024 Sep 11;16(10):2516–38. doi: 10.1038/s44321-024-00128-9 (PMC11479266; doi:10.1038/s44321-024-00128-9)
Supplement: Supplementary file 10 — Source data Fig. 8 [file 44321_2024_128_MOESM10_ESM.zip › EMM-2023-19008-V2-figure 8/figure 8C/figure 8C.xlsx]

## Sheet: figure 8C
shNC		shSAT1
PBS	rhIL-25	PBS	rhIL-25
0.126	0.0815	0.1781	0.142	OD value
0.1376	0.0841	0.1766	0.1363
0.1247	0.0839	0.1783	0.143
0.1119	0.0864	0.1782	0.1743
0.1258	0.0709	0.1204	0.1735
