# Supplementary material for: Trained immunity of intestinal tuft cells during infancy enhances host defense against enteroviral infections in mice
Source: EMBO Mol Med. 2024 Sep 11;16(10):2516–38. doi: 10.1038/s44321-024-00128-9 (PMC11479266; doi:10.1038/s44321-024-00128-9)
Supplement: Supplementary file 11 — EV Figure Source Data [file 44321_2024_128_MOESM11_ESM.zip]

Archive with 6 entries (6 files):
- EMM-2023-19008-V3-Figure_EV1_Source_Data-sd.zip
- __MACOSX/._EMM-2023-19008-V3-Figure_EV1_Source_Data-sd.zip
- EMM-2023-19008-V3-Figure_EV2_Source_Data-sd.zip
- __MACOSX/._EMM-2023-19008-V3-Figure_EV2_Source_Data-sd.zip
- EMM-2023-19008-V3-Figure_EV3_Source_Data-sd.zip
- __MACOSX/._EMM-2023-19008-V3-Figure_EV3_Source_Data-sd.zip
